# Supplementary material for: A Metabolomic Profiling of Intra-Uterine Growth Restriction in Placenta and Cord Blood Points to an Impairment of Lipid and Energetic Metabolism
Source: Biomedicines. 2022 Jun 15;10(6):1411. doi: 10.3390/biomedicines10061411 (PMC9220006; doi:10.3390/biomedicines10061411)
Supplement: Supplementary file 1 [file biomedicines-10-01411-s001.zip]

Archive with 1 entries (1 files):
- biomedicines-1735489-supplementary.pdf
